# Supplementary material for: Activation and inhibition of the C-terminal kinase domain of p90 ribosomal S6 kinases
Source: Life Sci Alliance. 2023 Feb 20;6(5):e202201425. doi: 10.26508/lsa.202201425 (PMC9941302; doi:10.26508/lsa.202201425)
Supplement: Supplementary file 2 [file LSA-2022-01425_SdataF3.2.xlsx]

## Sheet: Figure 3C
Western blotting
p386 signal
RSK2 wt #1	Hours after transfection						RSK2 T577E D694* #1	Hours after transfection
	0	6	15	24	48			0	6	15	24	48
p386	nd	nd	93100	2280	21000		p386	nd	22300	14900000	24000000	1410000
rsk total	nd	nd	5290000	5680000	4440000		rsk total	nd	214000	1520000	2120000	956000
			0.0175992	0.000401408	0.00472973				0.104206	9.80263	11.3208	1.4749
RSK2 wt #2	Hours after transfection						RSK2 T577E D694* #2	Hours after transfection
	0	6	15	24	48			0	6	15	24	48
p386	nd	nd	104000	43600	1110000		p386	nd	3500000	14800000	19500000	15700000
rsk total	nd	nd	877000	1400000	1340000		rsk total	nd	820000	1880000	1670000	1817000
			0.118586	0.0311429	0.828358				4.26829	7.87234	11.6766	8.64062
RSK2 wt #3	Hours after transfection						RSK2 T577E D694* #3	Hours after transfection
	0	6	15	24	48			0	6	15	24	48
p386	nd	nd	0	0	0		p386	nd	6250000	15900000	25600000	9120000
rsk total	nd	14700	2610000	5540000	3730000		rsk total	nd	1160000	3170000	3210000	1820000
			0	0	0				5.38793	5.01577	7.97508	5.01099
Average							Average
RSK2 wt	Hours after transfection						RSK2 T577E D694*	Hours after transfection
	0	6	15	24	48			0	6	15	24	48
Average	nd	nd	0.0453951	0.0105148	0.277696		Average	nd	3.25348	7.56358	10.3242	5.04217
Std	nd	nd	0.0639931	0.0178656	0.476893		Std	nd	2.78421	2.40832	2.04213	3.58296

## Sheet: Figure 3D
p227 signal
RSK2 wt #1	Hours after transfection						RSK2 T577E D694* #1	Hours after transfection
	0	6	15	24	48			0	6	15	24	48
p227	nd	6500	26334000	2420000	7670000		p227	nd	686000	2340000	20000000	10000000
rsk total	nd	147000	7210000	2350000	3360000		rsk total	nd	214000	1520000	2120000	956000
		0.0442177	3.65243	1.02979	2.28274				3.20561	1.53947	9.43396	10.4603
RSK2 wt #2	Hours after transfection						RSK2 T577E D694* #2	Hours after transfection
	0	6	15	24	48			0	6	15	24	48
p227	nd	864000	2796000	4760000	4520000		p227	nd	4860000	17100000	20400000	11700000
rsk total	nd	244000	877000	1400000	1340000		rsk total	nd	1950000	2690000	3650000	2160000
		3.54098	3.18814	3.4	3.37313				2.49231	6.35688	5.58904	5.41667
RSK2 wt #3	Hours after transfection						RSK2 T577E D694* #3	Hours after transfection
	0	6	15	24	48			0	6	15	24	48
p227	nd	162000	20300000	7500000	7420000		p227	nd	9060000	39600000	84300000	37800000
rsk total	ns	136000	8260000	4060000	2190000		rsk total	nd	1640000	9260000	18900000	4120000
		1.19118	2.45763	1.84729	3.38813				5.52439	4.27646	4.46032	9.17476
Average							Average
RSK2 wt	Hours after transfection						RSK2 T577E D694*	Hours after transfection
	0	6	15	24	48			0	6	15	24	48
Average	nd	1.59213	3.0994	2.09236	3.01467		Average	nd	3.74077	4.0576	6.49444	8.35056
Std	nd	1.78253	0.602323	1.20396	0.633913		Std	nd	1.5853	2.41615	2.60751	2.62086
